# Supplementary material for: Coordinated regulation of propionyl-CoA carboxylase subunits drives precursor flux optimization in spinosad production
Source: Front Microbiol. 2025 Sep 16;16:1643527. doi: 10.3389/fmicb.2025.1643527 (PMC12481512; doi:10.3389/fmicb.2025.1643527)
Supplement: Supplementary file 2 [file Table_1.xlsx]

## Sheet: Sheet1
		Determination of transcription levels of key functional proteins in primary metabolism
Gene	Strains
	WT			S. spinosa-pSET-dCas9-pccB1			S. spinosa-pOJ260-pccB1			S. spinosa-pSET-dCas9-pccB2			S. spinosa-pOJ260-pccB2			S. spinosa-pSET-dCas9-pccA			S. spinosa-pOJ260-pccA
ACSL	1.10459	0.97814	0.99138	7.74581	7.91544	8.23965	4.96518	4.34781	4.45817	0.94198	0.9178	0.78054	1.95561	2.3135	2.41448	0.87125	0.88901	0.95128	3.15143	2.85178	2.69361
fadA	0.98037	0.99005	1.13254	5.15941	5.00326	5.34188	3.11425	2.80565	2.92204	0.87962	0.7715	0.79263	2.10137	1.89593	1.95416	0.83307	0.9175	0.94789	2.5411	2.81735	2.75965
pfk	0.9973	0.98792	1.06991	5.96371	6.05844	5.19607	3.54152	3.43221	3.40887	0.93152	1.27712	1.25038	2.9376	2.85532	2.92415	1.0583	0.90553	1.18211	2.42893	2.5733	2.49716
PK	0.95465	1.02238	1.01473	7.54317	7.50501	7.47164	5.3173	5.11648	5.16595	0.77173	0.7962	0.80659	3.71183	3.90294	3.77812	0.81956	0.79482	0.74892	3.54718	3.42493	3.47185
ppgK	0.99142	0.9901	1.03856	3.51732	3.44859	3.40081	2.15431	1.90082	1.93988	0.74926	0.86412	0.76898	1.91956	2.00083	1.99533	0.89737	0.80182	0.85143	2.21317	2.00015	1.99172
ACADM	1.00259	1.08971	0.97556	6.71735	6.90052	6.81126	5.0034	5.15932	4.7003	0.81031	0.86247	0.84439	3.0478	2.57114	2.69811	0.92825	0.90317	0.88842	3.31342	3.10059	3.16824
fadJ	0.97237	0.9871	1.2105	5.3437	5.55716	5.61442	3.51349	3.31965	3.21878	1.01259	0.95466	0.94602	2.57883	2.69146	2.60502	0.968214	0.93137	0.90538	3.15142	2.91226	2.95048
ACO	0.98243	0.99146	1.04557	8.78223	8.05586	8.41973	5.76054	5.14718	5.00898	0.92783	0.8946	0.90077	4.47673	4.82326	4.09454	1.3138	1.19745	1.16653	5.30075	5.55419	5.90107
KorA	1.0213	1.12707	0.97985	6.17246	6.93452	6.24752	3.62845	3.12458	3.39614	1.15179	1.00653	1.12169	2.49982	2.50481	2.2327	1.15149	1.41893	1.38576	3.9183	4.02037	4.10225
CS	1.07173	0.9954	0.98331	4.6248	4.42278	4.46293	1.9664	2.17523	2.03374	0.86341	0.82819	0.83349	1.59723	1.68811	1.65337	0.92014	0.945278	0.91365	1.81571	1.95634	1.78036
